# Supplementary material for: Model-Informed Precision Dosing during Infliximab Induction Therapy Reduces Variability in Exposure and Endoscopic Improvement between Patients with Ulcerative Colitis
Source: Pharmaceutics. 2021 Oct 6;13(10):1623. doi: 10.3390/pharmaceutics13101623 (PMC8537637; doi:10.3390/pharmaceutics13101623)
Supplement: Supplementary file 1 [file pharmaceutics-13-01623-s001.zip]

Archive with 1 entries (1 files):
- pharmaceutics-1377416-supplementary.pdf
